# Supplementary material for: Within-patient evolution of Pseudomonas aeruginosa populations during antimicrobial treatment
Source: mSphere. 2026 Mar 16;11(4):e00656-25. doi: 10.1128/msphere.00656-25 (PMC13123702; doi:10.1128/msphere.00656-25)
Supplement: Table S3 — Resistance-associated mutations detected in single-colony and culture-enriched metagenomic data. [file msphere.00656-25-s0006.xlsx]

## Sheet: Variants
Supplemental Table 3. Resistance-associated mutations detected in single-colony and culture-enriched metagenomic data
Patient ID	Study Day	Single colony ID	NCBI BioSample (single colony)	SRA Accession (single colony)	MLST	Population ID	NCBI BioSample (population)	SRA Accession (population)	Species ID from Population	RESISTANCE_ASSOCIATED MUTATIONS																		Antibiotic Susceptibility Testing (MIC)
										AmpC (Isolate)	AmpC (Population)	AmpD (Isolate)	AmpD (Population)	FtsI (Isolate)	FtsI (Population)	OprD (Isolate)	OprD (Population)	MexR (Isolate)	MexR (Population)	DacB (Isolate)	DacB (Population)	LasR (Isolate)	LasR (Population)	GyrA (Isolate)	GyrA POP (Population)	GyrB (Isolate)	GyrB (Population)	ATM	FEP	CAZ	MEM	TZP	C/T	CZA
1	0	3829	SAMN51756759	SRR36280606	389	P3829	SAMN52901328	SRR36058860	100% P. aeruginosa	ND	ND	ND	ND	ND	ND	ND	ND	ND	ND	ND	ND	ND	ND	ND	ND	ND	ND	16	4	4	<=1	<=8	2	4
	8	3847	SAMN51756760	SRR36280605	389	P3847	SAMN52901329	SRR36058859	100% P. aeruginosa	ND	ND	ND	ND	ND	ND	ND	ND	ND	ND	ND	ND	ND	ND	ND	ND	ND	ND	16	8	8	4	32	1	4
	34	3868	SAMN51756761	SRR36280594	389	P3868	SAMN52901330	SRR36058848	100% P. aeruginosa	Δ57 bp	Δ57 bp 100%	ND	ND	ND	ND	ND	ND	ND	ND	ND	ND	ND	ND	ND	ND	ND	ND	16	8	>16	<=1	<=8	64	32
	50	4281	SAMN51756762	SRR36280583	389	P4281	SAMN52901331	SRR36058837	100% P. aeruginosa	Δ57 bp	Δ57 bp 100%	ND	ND	ND	ND	ND	ND	ND	ND	ND	ND	ND	ND	ND	ND	ND	ND	16	8	>16	<=1	16	64	32
	54	3984	SAMN51756763	SRR36280572	389	P3984	SAMN52901332	SRR36058827	100% P. aeruginosa	Δ57 bp	Δ57 bp 100%	ND	ND	ND	ND	ND	ND	ND	ND	ND	ND	ND	ND	T83I	T83I 19.7%	ND	S466F 71.1%	16	16	>16	<=1	16	64	32
	55	3986	SAMN51756764	SRR36280561	389	-	-	-	-	Δ57 bp	-	ND	ND	ND	-	ND	-	ND	-	ND	-	ND	-	T83I	-	ND	-	<=4	8	>16	<=1	<=8	32	16
	57	3987	SAMN51756765	SRR36280550	389	-	-	-	-	Δ57 bp	-	ND	ND	ND	-	ND	-	ND	-	ND	-	ND	-	T83I	-	ND	-	16	16	>16	<=1	16	32	16
	64	3969	SAMN51756766	SRR36280546	389	P3969	SAMN52901333	SRR36058826	100% P. aeruginosa	Δ57 bp	Δ57 bp 100%	ND	ND	ND	ND	ins +C	ins +C 79.7%; Δ13 bp 9.3%	ND	ND	ND	ND	ND	ND	T83I	T83I 100%	ND	ND	16	8	>16	<=1	<=8	32	32
	66	3877	SAMN51756767	SRR36280545	389	P3877	SAMN52901334	SRR36058825	100% P. aeruginosa	Δ57 bp	Δ57 bp 100%	ND	ND	ND	ND	Δ13 bp	ins +C 77.6%; Δ13 bp 11.9%	ND	ND	ND	ND	ND	ND	T83I	T83I 100%	ND	ND	16	8	16	>8	16	32	32
	71	3879	SAMN51756768	SRR36280544	389	-	-	-	-	Δ57 bp	-	ND	-	ND	-	Δ13 bp	-	ND	-	ND	-	ND	-	T83I	-	ND	-	16	8	>16	>8	16	64	32
	81	3895	SAMN51756769	SRR36280604	389	-	-	-	-	ND	-	ND	-	R504C	-	Multiple	-	ND	-	ND	-	ND	-	T83I	-	ND	-	>16	>16	>16	>8	>64	>64	64
	81	3896	SAMN51756770	SRR36280603	389	-	-	-	-	Δ57 bp	-	ND	-	ND	-	ins +C	-	ND	-	ND	-	ND	-	T83I	-	ND	-	16	16	>16	>8	16	64	32
	86	3899	SAMN51756771	SRR36280602	389	P3899	SAMN52901335	SRR36058824	100% P. aeruginosa	ND	ND	ND	I149N 6.0%; G169D 9.4%	R504C	R504C 100%	Multiple	Multiple	ND	ND	ND	ND	ND	ND	T83I	T83I 100%	ND	ND	>16	>16	>16	>8	>64	>64	256
	86	3900	SAMN51756772	SRR36280601	389	-	-	-	-	ND	-	ND	-	R504C	-	Multiple	-	ND	-	ND	-	ND	-	T83I	-	ND	-	>16	>16	>16	>8	>64	>64	256
	91	3920	SAMN51756773	SRR36280600	389	-	-	-	-	Δ57 bp	-	ND	-	ND	-	ins +C	-	ND	-	ND	-	ND	-	T83I	-	ND	-	16	16	>16	>8	16	64	32
	124	3999	SAMN51756774	SRR36280599	389	P3999	SAMN52901336	SRR36058823	100% P. aeruginosa	Δ57 bp	Δ57 bp 100%	ND	ND	ND	ND	ND	ins +C 18.2%	ND	ND	ND	ND	ND	ND	ND	T83I 18.4%	ND	ND	<=4	8	4	<=1	<=8	1	2
2	0	3941	SAMN51756775	SRR36280598	207	-	-	-	-	ND	-	ND	-	ND	-	ND	-	ND	-	ND	-	ND	-	ND	-	ND	-	>16	16	>16	8	>64	4	4
	11	3990	SAMN51756776	SRR36280597	207	P3990	SAMN52901337	SRR36058822	100% P. aeruginosa	ND	ND	ND	ND	ND	ND	ND	ins +GC 5.2%	ND	ND	ND	ND	ND	new junction 20%	ND	ND	ND	ND	>16	16	>16	<=1	>64	8	8
	32	3973	SAMN51756777	SRR36280596	207	-	-	-	-	ND	-	ND	-	ND	-	ins +GC	-	ND	-	ND	-	ND	-	ND	-	ND	-	>16	16	>16	8	>64	8	8
	38	4002	SAMN51756778	SRR36280595	207	-	-	-	-	ND	-	ND	-	ND	-	ins +GC	-	ND	-	ND	-	ND	-	ND	-	ND	-	>16	>16	>16	8	>64	4	4
	46	4005	SAMN51756779	SRR36280593	207	P4005	SAMN52901338	SRR36058858	100% P. aeruginosa	ND	Δ21 bp 32.3%	ND	ND	ND	ND	ins +GC	ins +GC 64.2%; W138* 14.7%	Disrupted	Disrupted 76.4%	ND	ND	ND	ND	ND	ND	ND	ND	>16	>16	>16	>8	>64	8	16
	69	4040	SAMN51756780	SRR36280592	207	-	-	-	-	Δ21 bp	-	ND	-	ND	-	ins +GC	-	Δ12 bp	-	ND	-	Y93*	-	ND	-	ND	-	>16	16	>16	>8	32	>64	256
	69	4041	SAMN51756781	SRR36280591	207	-	-	-	-	ND	-	ND	-	ND	-	ins +GC	-	ND	-	ND	-	ND	-	ND	-	ND	-	>16	>16	>16	8	>64	4	8
3	0	4010	SAMN51756782	SRR36280590	1051	P4010	SAMN52901339	SRR36058857	100% P. aeruginosa	ND	ND	ND	ND	ND	ND	ND	ND	ND	ND	ND	ND	ND	D73V 28.6%, Δ12 bp 17.3%	ND	ND	ND	ND	16	16	>16	<=1	64	2	2
	8	4101	SAMN51756783	SRR36280589	1051	-	-	-	-	ND	-	ND	-	ND	-	ND	-	ND	-	ND	-	ND	-	ND	-	ND	-	16	16	>16	<=1	>64	4	2
	23	4038	SAMN51756784	SRR36280588	1051	P4038	SAMN52901340	SRR36058856	100% P. aeruginosa	ND	ND	ND	ND	ND	ND	Δ712 bp	Δ712 bp 100%	Q55*	Q55* 100%	ND	ND	ND	ND	ND	ND	ND	ND	>16	>16	>16	>8	>64	4	16
	68	4097	SAMN51756785	SRR36280587	1051	P4097	SAMN52901341	SRR36058855	100% P. aeruginosa	P243S	E247K 88.5%; P243S 7.8%	ND	ND	ND	P215L 5.7%	Δ1 bp	Δ1 bp 8.9%	ND	Q55* 88.1%	ND	ND	ND	G191D 11.1%	ND	ND	ND	ND	>16	>16	>16	>8	64	>64	16
	72	4182	SAMN51756786	SRR36280586	1051	-	-	-	-	E247K	-	ND	-	ND	-	Δ712 bp	-	Q55*	-	ND	-	ND	-	ND	-	ND	-	>16	16	>16	>8	32	>64	32
	72	4183	SAMN51756787	SRR36280585	1051	-	-	-	-	E247K	-	ND	-	P215L	-	Δ712 bp	-	Q55*	-	ND	-	ND	-	ND	-	ND	-	>16	>16	>16	>8	64	>64	16
	95	4120	SAMN51756788	SRR36280584	1051	P4120	SAMN52901342	SRR36058854	100% P. aeruginosa	E247K	E247K 100%	ND	ND	ND	P215L 13.1%	Δ712 bp	Δ712 bp 100%	Q55*	Q55* 100%	ND	ND	G191D	G191D 87.6%	D87Y	D87Y 85.2%; T83I 12.2%	ND	ND	>16	16	>16	>8	32	>64	64
	95	4121	SAMN51756789	SRR36280582	1051	-	-	-	-	E247K	-	ND	-	P215L	-	Δ712 bp	-	Q55*	-	ND	-	ND	-	T83I	-	ND	-	>16	>16	>16	>8	64	>64	128
	121	4214	SAMN51756790	SRR36280581	1051	P4214	SAMN52901343	SRR36058853	100% P. aeruginosa	E247K	E247K 100%	ND	ND	ND	P215L 14.4%	Δ712 bp	Δ712 bp 100%	Q55*	Q55* 100%	ND	ND	G191D	G191D 81.3%	D87Y	D87Y 80.0%; T83I 14.3%	ND	S466F 6.7%	>16	16	>16	>8	32	>64	128
	132	4253	SAMN51756791	SRR36280580	1051	P4253	SAMN52901344	SRR36058852	100% P. aeruginosa	E247K	E247K 100%	ND	ND	P215L	P215L 100%	Δ712 bp	Δ712 bp 100%	Q55*	Q55* 100%	ND	ND	ND	ND	T83I	T83I 100%	ND	ND	>16	>16	>16	>8	64	>64	128
	143	4287	SAMN51756792	SRR36280579	1051	P4287	SAMN52901345	SRR36058851	100% P. aeruginosa	E247K	E247K 100%	ND	ND	P215L	P215L 100%	Δ712 bp	Δ712 bp 100%	Q55*	Q55* 100%	ND	ND	V208M	G191D 8.1%; S194N 15.0%; W195* 10.5%	T83I	T83I 100%	ND	ND	>16	>16	>16	>8	64	>64	128
	152	4309	SAMN51756793	SRR36280578	1051	P4309	SAMN52901346	SRR36058850	100% P. aeruginosa	E247K	E247K 100%	ND	ND	ND	P215L 90.3%	Δ712 bp	Δ712 bp 100%	Q55*	Q55* 100%	ND	ND	G191D	R61C 5.1%; G191D 24.8%; S194N 19.2%; W195* 6.2%	D87Y	D87Y 16.2%; T83I 81.0%	ND	ND	>16	16	>16	>8	32	>64	32
	153	4310	SAMN51756794	SRR36280577	1051	P4310	SAMN52901347	SRR36058849	100% P. aeruginosa	E247K	E247K 100%	ND	ND	P215L	P215L 100%	Δ712 bp	Δ712 bp 100%	Q55*	Q55* 100%	ND	ND	ND	ND	ND	ND	ND	ND	>16	>16	>16	>8	64	>64	256
4	0	4124	SAMN51756795	SRR36280576	253	P4124	SAMN52901348	SRR36058847	58% S. marcescens, 42% P. aeruginosa	ND	-	ND	-	ND	-	ND	-	ND	-	ND	-	ND	-	ND	-	ND	-	<=4	<=2	4	4	<=8	0.5	1
	0	4127	SAMN51756796	SRR36280575	253	P4127	SAMN52901349	SRR36058846	89% S. marcescens, 11% P. aeruginosa	ND	-	ND	-	ND	-	ND	-	ND	-	ND	-	ND	-	ND	-	ND	-	<=4	<=2	4	4	<=8	0.5	1
	8	4142	SAMN51756797	SRR36280574	253	P4142	SAMN52901350	SRR36058845	94% P. aeruginosa, 6% S. marcescens	ND	ND	ND	ND	P215L	P215L 84.1%	ND	ND	ND	ND	ND	ND	ND	ND	ND	ND	ND	ND	>16	8	16	8	64	2	2
	18	4087	SAMN51756798	SRR36280573	253	P4087	SAMN52901351	SRR36058844	100% P. aeruginosa	ND	ND	ND	ND	P215L	P215L 83.8%	ND	ND	ND	ND	ND	ND	ND	ND	ND	ND	ND	ND	>16	8	16	8	64	4	2
	37	4109	SAMN51756799	SRR36280571	253	P4109	SAMN52901352	SRR36058843	85% P. aeruginosa, 14% K. variicola, 0.5% S. marcescens	G183D	G183D 43.7%	ND	ND	ND	ND	ND	ND	ND	ND	ND	ND	ND	ND	ND	ND	S466F	S466F 66.1%	>16	16	>16	>8	>64	64	64
	47	4236	SAMN51756800	SRR36280570	253	P4236	SAMN52901353	SRR36058842	99.8% P. aeruginosa, 0.2% S. maltophilia	G183D	G183D 100%	ND	ND	ND	Y268C 8.4%; N427S 5.7%	ND	ND	ND	ND	ND	ND	ND	ND	ND	ND	S466F	S466F 100%	>16	>16	>16	>8	64	64	64
	54	4119	SAMN51756801	SRR36280569	253	P4119	SAMN52901354	SRR36058841	99% P. aeruginosa, 1% S.maltophilia	G183D	G183D 100%	ND	ND	Y268C	Y268C 90.0%; N427S 8.3%	ND	ND	ND	ND	ND	ND	ND	ND	ND	ND	S466F	S466F 100%	>16	>16	>16	>8	>64	>64	256
5	0	3697	SAMN51756802	SRR36280568	111	-	-	-	-	ND	-	ND	-	ND	-	ND	-	ND	-	ND	-	ND	-	ND	-	ND	-	16	16	4	>8	>64	1	1
	25	3674	SAMN51756803	SRR36280567	111	P3674	SAMN52901355	SRR36058840	99.8% P. aeruginosa, 0.2% E. kobei	ND	ND	ND	ND	ND	G216S 7.0%	ND	ND	ND	ND	ND	ND	ND	ND	ND	ND	ND	ND	>16	>16	>16	>8	>64	2	4
	34	3775	SAMN51756804	SRR36280566	111	-	-	-	-	ND	-	ND	-	ND	-	ND	-	ND	-	ND	-	ND	-	ND	-	ND	-	>16	>16	8	>8	>64	4	4
	55	3774	SAMN51756805	SRR36280565	111	P3774	SAMN52901356	SRR36058839	70% E. kobei, 30% P. aeruginosa	ND	-	ND	-	ND	-	ND	-	ND	-	ND	-	ND	-	ND	-	ND	-	<=4	8	4	4	64	1	1
	68	3736	SAMN51756806	SRR36280564	111	-	-	-	-	ND	-	ND	-	G216S	-	ND	-	ND	-	ND	-	ND	-	ND	-	ND	-	16	>16	8	>8	>64	4	8
	90	3748	SAMN51756807	SRR36280563	111	-	-	-	-	2 bp→CT	-	ND	-	ND	-	ND	-	ND	-	W92R	-	ND	-	ND	-	ND	-	>16	>16	>16	8	>64	>64	256
	101	3776	SAMN51756808	SRR36280562	111	-	-	-	-	ND	-	ND	-	G216S	-	ND	-	ND	-	ND	-	ND	-	ND	-	ND	-	>16	>16	>16	>8	>64	8	16
	133	3831	SAMN51756809	SRR36280560	111	P3831	SAMN52901357	SRR36058838	100% P. aeruginosa	2 bp→CT	ND	ND	ND	ND	ND	ND	ND	ND	ND	W92R	ND	ND	ND	ND	ND	ND	ND	>16	>16	>16	>8	>64	>64	256
	168	4282	SAMN51756810	SRR36280559	111	P4282	SAMN52901358	SRR36058836	58% E. kobei, 40% K. pneumoniae, 2% P. aeruginosa	ND	-	ND	-	ND	-	ND	-	ND	-	ND	-	ND	-	ND	-	ND	-	16	8	4	4	>64	1	2
	185	3887	SAMN51756811	SRR36280558	111	P3887	SAMN52901359	SRR36058835	62% K. pneumoniae, 22% S. maltophilia, 16% P. aeruginosa	ND	-	ND	-	ND	-	ND	-	ND	-	ND	-	ND	-	ND	-	ND	-	>16	16	8	>8	>64	2	4
	206	4145	SAMN51756812	SRR36280557	111	-	-	-	-	ND	-	ND	-	ND	-	ND	-	ND	-	ND	-	ND	-	ND	-	ND	-	16	>16	8	>8	>64	4	8
	256	4016	SAMN51756813	SRR36280556	111	P4016	SAMN52901360	SRR36058834	55% R. ornithinolytica, 30% P. aeruginosa, 12% S. maltophilia, 3% K. pneumoniae	E247K	-	ND	-	ND	-	ND	-	ND	-	ND	-	ND	-	ND	-	ND	-	>16	>16	>16	>8	>64	>64	64
6	0	4284	SAMN51756814	SRR36280555	17	-	-	-	-	ND	-	ND	-	ND	-	ND	-	ND	-	ND	-	ND	-	ND	-	ND	-	<=4	<=2	4	<=1	<=8	1	2
	22	3957	SAMN51756815	SRR36280554	17	-	-	-	-	ND	-	Δ1,512 bp	-	ND	-	ND	-	ND	-	ND	-	ND	-	ND	-	ND	-	16	16	16	<=1	32	2	4
	26	3996	SAMN51756816	SRR36280553	17	P3996	SAMN52901361	SRR36058833	100% P. aeruginosa	ND	ND	Δ1,512 bp	Δ1,512 bp 100%	ND	ND	ND	ND	Δ4 bp	Δ4 bp 70.8%	ND	ND	ND	ND	ND	ND	ND	ND	>16	>16	>16	<=1	>64	2	16
	39	3981	SAMN51756817	SRR36280552	17	P3981	SAMN52901362	SRR36058832	100% P. aeruginosa	ND	ND	Δ1,512 bp	Δ1,512 bp 100%	ND	ND	Y304*	Y304* 59.2%	Δ15 bp	Δ15 bp 88.7%; Δ4 bp 11.8%	ND	ND	ND	ND	ND	ND	ND	ND	>16	>16	>16	>8	64	4	16
	49	3878	SAMN51756818	SRR36280551	17	P3878	SAMN52901363	SRR36058831	100% P. aeruginosa	ND	ND	Δ1,512 bp	Δ1,512 bp 100%	ND	ND	ND	Q30* 42.1%; ins +T 41.0%	ND	Δ4 bp 44.0%	Δ1 bp	Δ1 bp 54.0%; Δ4 bp 38.7%	ND	ND	ND	ND	ND	ND	>16	>16	>16	>8	>64	8	32
	75	3903	SAMN51756819	SRR36280549	17	P3903	SAMN52901364	SRR36058830	89% P. aeruginosa, 11% E. hormaechei	ND	G183D 47.5%; Δ57 bp 5.4%	Δ1,512 bp	Δ1,512 bp 100%	ND	ND	ND	Q30* 52.1%; Disrupted 17.6%	ND	Δ15 bp 32.0%; Δ4 bp 43.3%	ND	Δ4 bp 54.0%	ND	ND	ND	ND	ND	Multiple	16	16	16	<=1	64	4	4
	80	3904	SAMN51756820	SRR36280548	17	P3904	SAMN52901365	SRR36058829	72.5% P. aeruginosa, 27.5% E. hormaechei	ND	G183D 34.7%	Δ1,512 bp	Δ1,512 bp 100%	ND	ND	ND	Q30* 30.1%; Disrupted 12.3%	ND	Δ15 bp 29.1%; Δ4 bp 28.5%	ND	Δ4 bp 32.5%	ND	ND	ND	ND	ND	Multiple	>16	16	16	>8	64	2	4
	88	3960	SAMN51756821	SRR36280547	17	P3960	SAMN52901366	SRR36058828	98% P. aeruginosa, 2% E. hormaechei	ND	ND	ND	Disrupted 78.9%	ND	ND	ND	Disrupted 5.3%	ND	Δ15 bp 12.8%; Δ4 bp 5.6%	ND	ND	ND	ND	ND	ND	ND	ND	<=4	<=2	4	<=1	<=8	1	2
Single colony IDs list 4-digit isolate ID. Alias names are listed in parentheses.
Populations with <100x P. aeruginosa genome coverage were not analyzed for variant frequencies
ND = no variant detected, compared with patient-specific reference isolate genome (earliest isolate for each patient)
"-" = No data available (no population sample analyzed)
